# Supplementary material for: High-Throughput Site-Specific N-Glycosylation Profiling of Human Fibrinogen in Atrial Fibrillation
Source: J Proteome Res. 2025 Mar 18;24(4):2121–34. doi: 10.1021/acs.jproteome.5c00096 (PMC11976851; doi:10.1021/acs.jproteome.5c00096)
Supplement: Supplementary file 2 — pr5c00096_si_002.xlsx [file pr5c00096_si_002.xlsx]

## Sheet: Title
Supporting information - Tables
High-Throughput Site-Specific N-Glycosylation Profiling of Human Fibrinogen in Atrial Fibrillation
Dinko Šoić1, Domagoj Kifer1, Janko Szavits-Nossan2,3,4, Aleksandar Blivajs5, Lovorka Đerek6, Diana Rudan5, Olga Gornik1, Ivan Gudelj7*, Toma Keser1*
1 Faculty of Pharmacy and Biochemistry, University of Zagreb, Ante Kovačića 1, 10000 Zagreb, Croatia
2 Magdalena University Hospital for Cardiovascular Diseases, Radnička cesta 32, 10000 Zagreb, Croatia
3 Faculty of Dental Medicine and Health, J.J. Strossmayer University in Osijek, Crkvena 21, 31000 Osijek, Croatia
4 Faculty of Medicine, J.J. Strossmayer University of Osijek, Josipa Huttlera 4, 31000 Osijek, Croatia
5 Department of Cardiology, University Hospital Dubrava, Avenija Gojka Šuška 6, 10000 Zagreb, Croatia
6 Clinical Department for Laboratory Diagnostics, University Hospital Dubrava, Avenija Gojka Šuška 6, 10000 Zagreb, Croatia
7 Faculty of Biotechnology and Drug Development, University of Rijeka, Radmile Matejčić 2, 51000 Rijeka, Croatia
* Correspondence:
Toma Keser toma.keser@pharma.unizg.hr
Ivan Gudelj ivan.gudelj@biotech.uniri.hr
Supplementary Tables S1-S6
Supplementary Table S1. Characteristics of the study population. Age and BMI are given as the median and interquartile range. All other categorical variables are presented as the N (%). AF – atrial fibrillation, BMI – body mass index
Supplementary Table S2. Proteomic data analysis of the enriched fibrinogen glycopeptides following HILIC enrichment protocol. Sage was used as a proteomics database search engine. To analyze and visualize the results of the search, PeptideShaker was used. ProteomeID: UP000005640_9606.
Supplementary Table S3. Intra-plate (8 replicates were randomized across 1 plate) and inter-plate (16 replicates were randomized across 4 different plates) repeatability of the reported glycopeptides. StDev – standard deviation
Supplementary Table S4. Assocciation of fibrinogen glycopeptides with age and sex. Std.error – standard error, p.adj_LJ – false discovery rate was controlled using Benjamini–Hochberg method modified by Li and Ji at the specified level of 0.05.
Supplementary Table S5. Potential differences in fibrinogen glycosylation between patients who experienced AF recurrence within six months post-catheter ablation and those who did not. Initial – glycan profiles of patients with AF recurrence versus those without at the initial time point, Follow up – profiles of recurrence versus non-recurrence at the six-month follow-up, Delta – changes in glyca…
Supplementary Table S6. Assocciation of fibrinogen glycopeptides with biochemical, hematological parameters, as well as BMI. Std.error – standard error, p.adj_LJ – false discovery rate was controlled using Benjamini–Hochberg method modified by Li and Ji at the specified level of 0.05.

## Sheet: Table S1
Table S1. Characteristics of the study population. Age and BMI are given as the median and interquartile range. All other categorical variables are presented as the N (%). AF – atrial fibrillation, BMI – body mass index
Variable		AF	Healthy control
N		181	52
Age (years)		63 (57-69)	64 (57-69)
Female sex		62 (36%)	18 (35%)
BMI		28.7 (26.1-31.6)	N/A
Timepoint
	Before	181 (100%)	52 (100%)
	After	108 (60%)	0 (0%)
AF recurrence after 6 months
	No	68 (63%)
	Yes	34 (31%)
	N/A	6 (6%)

## Sheet: Table S2
Table S2. Proteomic data analysis of the enriched fibrinogen glycopeptides following HILIC enrichment protocol. Sage was used as a proteomics database search engine. To analyze and visualize the results of the search, PeptideShaker was used. ProteomeID: UP000005640_9606.
	Protein Inference	Main Accession	Description	Protein Group	Secondary Accessions	Chromosome	Gene Name	Taxonomy	Organism Identifier	Validated Coverage [%]	All Coverage [%]	Possible Coverage [%]	#Peptides	#Validated Peptides	#Unique Peptides	#Validated Unique Peptides	#PSMs	#Validated PSMs	Confidently Localized Modification Sites	#Confidently Localized Modification Sites	Ambiguously Localized Modification Sites	#Ambiguously Localized Modification Sites	Spectrum Counting	Relative abundance	MW [kDa]	Confidence [%]	Validation
1	Single Protein	P02768	Albumin (ALBU_HUMAN)	P02768		4	ALB	Homo sapiens	9606	24.14	24.14	86.54	9	9	9	9	296	294					15829.8	0.450688	69.3215	100	Confident
2	Single Protein	P01861	Immunoglobulin heavy constant gamma 4 (IGHG4_HUMAN)	P01861		14	IGHG4	Homo sapiens	9606	5.81	5.81	59.09	1	1	1	1	7	7					848.83	0.0241669	43.8039	100	Doubtful
3	Single Protein	P02671	Fibrinogen alpha chain (FIBA_HUMAN)	P02671		4	FGA	Homo sapiens	9606	5.77	5.77	66.63	3	3	3	3	35	35					1721.2	0.049004	94.9144	100	Confident
4	Single Protein	P02679	Fibrinogen gamma chain (FIBG_HUMAN)	P02679		4	FGG	Homo sapiens	9606	27.37	27.37	90.51	6	6	6	6	78	75					5190.58	0.14778	51.4789	100	Confident
5	Single Protein	P02675	Fibrinogen beta chain (FIBB_HUMAN)	P02675		4	FGB	Homo sapiens	9606	20.16	20.16	81.06	5	5	5	5	66	66					4705.43	0.133968	55.8923	100	Confident
6	Single Protein	Q92845	Kinesin-associated protein 3 (KIFA3_HUMAN)	Q92845		1	KIFAP3	Homo sapiens	9606	3.66	3.66	59.47	1	1	1	1	26	0					0	0	91.1464	89.4737	Doubtful
7	Single Protein	P01857	Immunoglobulin heavy constant gamma 1 (IGHG1_HUMAN)	P01857		14	IGHG1	Homo sapiens	9606	10.53	10.53	63.66	2	2	1	1	16	16					1787.41	0.0508892	43.8841	100	Confident
8	Single Protein	O14917	Protocadherin-17 (PCD17_HUMAN)	O14917		13	PCDH17	Homo sapiens	9606	1.29	1.29	68.94	1	1	1	1	1	1	Oxidation of M (M1091); Oxidation of M (M1096)	Oxidation of M (2)			35.5134	0.0010111	126.151	100	Doubtful
9	Single Protein	Q6GMV2	Histone-lysine N-trimethyltransferase SMYD5 (SMYD5_HUMAN)	Q6GMV2		2	SMYD5	Homo sapiens	9606	4.55	4.55	57.66	1	1	1	1	1	1					117.739	0.00335214	47.3099	100	Doubtful
10	Single Protein	P01834	Immunoglobulin kappa constant (IGKC_HUMAN)	P01834		2	IGKC	Homo sapiens	9606	18.69	18.69	89.72	1	1	1	1	16	16					4729.2	0.134644	11.7578	100	Doubtful
11	Single Protein	P23471	Receptor-type tyrosine-protein phosphatase zeta (PTPRZ_HUMAN)	P23471		7	PTPRZ1	Homo sapiens	9606	1.3	1.3	54.95	1	1	1	1	2	1					22.3075	0.000635114	254.429	100	Doubtful
12	Single Protein	P01023	Alpha-2-macroglobulin (A2MG_HUMAN)	P01023		12	A2M	Homo sapiens	9606	5.29	5.29	70.96	3	3	3	3	8	5					135.637	0.00386169	163.188	100	Doubtful
																						total fibrinogen	11617.2	0.330752

## Sheet: Table S3
Table S3. Intra-plate (8 replicates were randomized across 1 plate) and inter-plate (16 replicates were randomized across 4 different plates) repeatability of the reported glycopeptides. StDev – standard deviation
Standard	Plate	Beta.normal-N4H5S1	Beta.normal-N4H5S2	Beta.MISS-N4H5S1	Beta.MISS-N4H5S2	Gamma.normal-N4H5S1	Gamma.normal-N4H5S2	Gamma.MISS-N4H5	Gamma.MISS-N4H5S1	Gamma.MISS-N4H5S1F1	Gamma.MISS-N4H5S2	Gamma.MISS-N4H5S2F1	Average	StDev
stand_01	1	55.6559	44.3441	55.1501	44.8499	55.5409	44.4591	1.51699	69.1474	1.94584	26.5789	0.810861
stand_02	1	55.6879	44.3121	57.4146	42.5854	54.6428	45.3572	1.46278	69.1812	1.85011	26.7258	0.780104
stand_03	1	55.2606	44.7394	56.7535	43.2465	54.119	45.881	1.48579	68.7785	1.94406	26.9909	0.800695
stand_04	1	54.3741	45.6259	59.5515	40.4485	49.8182	50.1818	1.38282	69.2068	1.79264	26.9091	0.708578
stand_05	1	55.1889	44.8111	59.4553	40.5447	54.7804	45.2196	1.50455	68.6557	1.83861	27.2958	0.705314
stand_06	1	55.2508	44.7492	57.7927	42.2073	54.0245	45.9755	1.53733	68.8452	1.86916	26.9855	0.762844
stand_07	1	55.237	44.763	59.2559	40.7441	52.5822	47.4178	1.62491	68.6842	1.84062	27.1229	0.727334
stand_08	1	54.0063	45.9937	59.3489	40.6511	41.0808	58.9192	2.02073	67.0414	1.67665	28.5205	0.740771
stand_09	2	54.1399	45.8601	58.9888	41.0112	53.1969	46.8031	2.1808	68.3075	1.83488	26.9609	0.715943
stand_10	2	50.5117	49.4883	57.8305	42.1695	34.4651	65.5349	3.63286	67.4715	1.52043	26.4904	0.884861
stand_11	3	57.2213	42.7787	58.3955	41.6045	55.4474	44.5526	2.4632	67.7971	1.74043	27.3023	0.696945
stand_12	3	58.7559	41.2441	59.1474	40.8526	53.3038	46.6962	2.0694	67.8867	1.60205	27.796	0.645856
stand_13	3	59.8448	40.1552	58.9719	41.0281	53.8476	46.1524	1.9332	68.3603	1.54403	27.5502	0.612272
stand_14	4	62.8644	37.1356	62.9784	37.0216	55.369	44.631	2.04234	70.1637	1.45895	25.6462	0.688829
stand_15	4	56.7464	43.2536	63.9346	36.0654	53.9958	46.0042	1.79841	69.1396	1.77869	26.5268	0.756505
stand_16	4	55.6471	44.3529	59.9756	40.0244	30.7656	69.2344	3.03365	66.8352	2.50454	25.7219	1.90469
CV (intra-plate)		0.0107416	0.0131725	0.0275413	0.0381745	0.0918473	0.099795	0.124841	0.0102477	0.0466024	0.0220897	0.0536935	0.048977	0.039682
CV (inter-plate)		0.0492987	0.0628063	0.0358833	0.0517632	0.1547	0.157423	0.313834	0.0128895	0.133935	0.0264287	0.370217	0.124471	0.119578

## Sheet: Table S4
Table S4. Assocciation of fibrinogen glycopeptides with age and sex. Std.error – standard error, p.adj_LJ – false discovery rate was controlled using Benjamini–Hochberg method modified by Li and Ji at the specified level of 0.05.
Glycopeptide	Variable	Estimate	Std.error	p.value	p.adj_LJ
Beta.normal-N4H5S2	Age	-0.030698	0.00747845	6.47166e-05	0.000258866
Beta.normal-N4H5S1	Age	0.0288398	0.00754988	0.000191859	0.000511624
Gamma.MISS-N4H5S2	Age	-0.0211736	0.00718217	0.0035631	0.0071262
Gamma.MISS-N4H5S1	Age	0.0134099	0.00720209	0.0640447	0.102472
Gamma.MISS-N4H5	Age	0.00865703	0.00662612	0.193006	0.238289
Gamma.MISS-N4H5S1F1	Age	0.00858673	0.00680522	0.208503	0.238289
Gamma.MISS-N4H5S2F1	Age	0.00091977	0.00665779	0.890264	0.890264
Beta.normal-N4H5S2	SexM	0.409509	0.159956	0.0113973	0.0306861
Gamma.MISS-N4H5S1F1	SexM	-0.310101	0.126786	0.015343	0.0306861
Gamma.MISS-N4H5S2	SexM	0.342368	0.136468	0.0128851	0.0306861
Beta.normal-N4H5S1	SexM	-0.353945	0.161303	0.029675	0.04748
Gamma.MISS-N4H5	SexM	-0.195474	0.124469	0.11807	0.144352
Gamma.MISS-N4H5S2F1	SexM	-0.190669	0.124161	0.126308	0.144352
Gamma.MISS-N4H5S1	SexM	-0.118348	0.136571	0.387216	0.387216

## Sheet: Table S5
Table S5. Potential differences in fibrinogen glycosylation between patients who experienced AF recurrence within six months post-catheter ablation and those who did not. Initial – glycan profiles of patients with AF recurrence versus those without at the initial time point, Follow up – profiles of recurrence versus non-recurrence at the six-month follow-up, Delta – changes in glycan profiles ove…
Glycopeptide	Timepoint	Estimate	Std.error	p.value	p.adj_LJ
Beta.normal-N4H5S1	initial	0.12528	0.227417	0.582579	0.998838
Beta.normal-N4H5S1	follow-up	0.0935594	0.262119	0.721663	0.998838
Beta.normal-N4H5S2	initial	-0.129682	0.226948	0.56862	0.998838
Beta.normal-N4H5S2	follow-up	-0.100032	0.261189	0.702292	0.998838
Gamma.MISS-N4H5	initial	-0.0979665	0.187023	0.600919	0.998838
Gamma.MISS-N4H5	follow-up	-0.0683311	0.222144	0.758669	0.998838
Gamma.MISS-N4H5S1	initial	0.147607	0.183695	0.422584	0.998838
Gamma.MISS-N4H5S1	follow-up	0.000305482	0.209471	0.998838	0.998838
Gamma.MISS-N4H5S1F1	initial	0.0256303	0.186472	0.8908	0.998838
Gamma.MISS-N4H5S1F1	follow-up	0.0747045	0.220591	0.73518	0.998838
Gamma.MISS-N4H5S2	initial	-0.0100436	0.179326	0.955396	0.998838
Gamma.MISS-N4H5S2	follow-up	0.00962821	0.193919	0.960447	0.998838
Gamma.MISS-N4H5S2F1	initial	-0.0174314	0.186855	0.925756	0.998838
Gamma.MISS-N4H5S2F1	follow-up	0.199496	0.222879	0.371686	0.998838
Beta.normal-N4H5S1	delta	-0.0317208	0.261827	0.904034	0.91221
Beta.normal-N4H5S2	delta	0.0296496	0.259544	0.90949	0.91221
Gamma.MISS-N4H5	delta	0.0296354	0.268237	0.91221	0.91221
Gamma.MISS-N4H5S1	delta	-0.147302	0.209393	0.483429	0.91221
Gamma.MISS-N4H5S1F1	delta	0.0490742	0.259803	0.850505	0.91221
Gamma.MISS-N4H5S2	delta	0.0196718	0.148549	0.894964	0.91221
Gamma.MISS-N4H5S2F1	delta	0.216927	0.278883	0.438109	0.91221

## Sheet: Table S6
Table S6. Assocciation of fibrinogen glycopeptides with biochemical, hematological parameters, as well as BMI. Std.error – standard error, p.adj_LJ – false discovery rate was controlled using Benjamini–Hochberg method modified by Li and Ji at the specified level of 0.05.
Variable	Group	Glycopeptide	Estimate	Std.error	p.value	p.adj_LJ
Basophils (relative)	Blood Cell Counts	Beta.normal-N4H5S2	0.274694	0.148714	0.0729612	0.182085
Basophils (relative)	Blood Cell Counts	Gamma.MISS-N4H5S2F1	0.245848	0.142292	0.0910426	0.182085
Basophils (relative)	Blood Cell Counts	Beta.normal-N4H5S1	-0.290473	0.153156	0.0659293	0.182085
Basophils (relative)	Blood Cell Counts	Gamma.MISS-N4H5S1F1	0.20592	0.142272	0.154882	0.24781
Basophils (relative)	Blood Cell Counts	Gamma.MISS-N4H5S1	-0.182073	0.149586	0.230026	0.306702
Basophils (relative)	Blood Cell Counts	Gamma.MISS-N4H5S2	0.109818	0.148438	0.463337	0.529528
Basophils (relative)	Blood Cell Counts	Gamma.MISS-N4H5	0.0385274	0.141697	0.78697	0.78697
Body Mass Index	Biochemical Parameters and BMI	Gamma.MISS-N4H5S2	0.325794	0.0777362	4.85808e-05	0.000194323
Body Mass Index	Biochemical Parameters and BMI	Beta.normal-N4H5S1	-0.299659	0.0979949	0.00290297	0.00580593
Body Mass Index	Biochemical Parameters and BMI	Beta.normal-N4H5S2	0.301368	0.0976654	0.00266754	0.00580593
Body Mass Index	Biochemical Parameters and BMI	Gamma.MISS-N4H5S1	-0.191977	0.0821528	0.0208461	0.0333537
Body Mass Index	Biochemical Parameters and BMI	Gamma.MISS-N4H5	-0.100615	0.083386	0.229587	0.306116
Body Mass Index	Biochemical Parameters and BMI	Gamma.MISS-N4H5S2F1	0.0604279	0.0838437	0.472266	0.539733
Body Mass Index	Biochemical Parameters and BMI	Gamma.MISS-N4H5S1F1	0.0206253	0.0833678	0.804955	0.804955
B-Type Natriuretic Peptide	Biochemical Parameters and BMI	Gamma.MISS-N4H5	-0.153393	0.0958892	0.112039	0.448157
B-Type Natriuretic Peptide	Biochemical Parameters and BMI	Gamma.MISS-N4H5S2F1	-0.110124	0.0965927	0.2563	0.683466
B-Type Natriuretic Peptide	Biochemical Parameters and BMI	Beta.normal-N4H5S2	-0.0885906	0.118994	0.458581	0.73373
B-Type Natriuretic Peptide	Biochemical Parameters and BMI	Beta.normal-N4H5S1	0.106035	0.11918	0.376078	0.73373
B-Type Natriuretic Peptide	Biochemical Parameters and BMI	Gamma.MISS-N4H5S1	0.0498004	0.0966918	0.607378	0.809837
B-Type Natriuretic Peptide	Biochemical Parameters and BMI	Gamma.MISS-N4H5S1F1	0.0280121	0.0967575	0.772643	0.883021
B-Type Natriuretic Peptide	Biochemical Parameters and BMI	Gamma.MISS-N4H5S2	-0.00601905	0.0955403	0.949861	0.949861
Cholesterol	Biochemical Parameters and BMI	Gamma.MISS-N4H5S1F1	-0.0845013	0.0789295	0.285996	0.686132
Cholesterol	Biochemical Parameters and BMI	Beta.normal-N4H5S2	0.0866169	0.0909653	0.343066	0.686132
Cholesterol	Biochemical Parameters and BMI	Beta.normal-N4H5S1	-0.0930547	0.0909318	0.308369	0.686132
Cholesterol	Biochemical Parameters and BMI	Gamma.MISS-N4H5S1	-0.0353794	0.0801932	0.659688	0.782657
Cholesterol	Biochemical Parameters and BMI	Gamma.MISS-N4H5S2	0.0296003	0.0795582	0.710348	0.782657
Cholesterol	Biochemical Parameters and BMI	Gamma.MISS-N4H5S2F1	-0.0527322	0.0788556	0.504656	0.782657
Cholesterol	Biochemical Parameters and BMI	Gamma.MISS-N4H5	-0.0215143	0.0778567	0.782657	0.782657
Creatinine	Biochemical Parameters and BMI	Gamma.MISS-N4H5S1F1	0.185796	0.0865049	0.0331966	0.132787
Creatinine	Biochemical Parameters and BMI	Gamma.MISS-N4H5S2F1	0.0876346	0.0877143	0.319216	0.697733
Creatinine	Biochemical Parameters and BMI	Beta.normal-N4H5S2	0.0934522	0.0993507	0.348866	0.697733
Creatinine	Biochemical Parameters and BMI	Gamma.MISS-N4H5S2	0.0469392	0.0867186	0.589134	0.699965
Creatinine	Biochemical Parameters and BMI	Beta.normal-N4H5S1	-0.0683053	0.100569	0.498382	0.699965
Creatinine	Biochemical Parameters and BMI	Gamma.MISS-N4H5S1	-0.0441401	0.0869725	0.61247	0.699965
Creatinine	Biochemical Parameters and BMI	Gamma.MISS-N4H5	-0.0271135	0.0862851	0.753743	0.753743
C-Reactive Protein	Biochemical Parameters and BMI	Gamma.MISS-N4H5S1F1	-0.0491908	0.143182	0.731799	0.985341
C-Reactive Protein	Biochemical Parameters and BMI	Gamma.MISS-N4H5	-0.0228479	0.143934	0.874148	0.985341
C-Reactive Protein	Biochemical Parameters and BMI	Gamma.MISS-N4H5S2F1	-0.0389065	0.143625	0.786954	0.985341
C-Reactive Protein	Biochemical Parameters and BMI	Gamma.MISS-N4H5S1	0.0617956	0.142369	0.665051	0.985341
C-Reactive Protein	Biochemical Parameters and BMI	Beta.normal-N4H5S1	0.0583363	0.17591	0.741097	0.985341
C-Reactive Protein	Biochemical Parameters and BMI	Beta.normal-N4H5S2	-0.0512112	0.175387	0.771101	0.985341
C-Reactive Protein	Biochemical Parameters and BMI	Gamma.MISS-N4H5S2	0.00260441	0.141449	0.985341	0.985341
Eosinophils (relative)	Blood Cell Counts	Gamma.MISS-N4H5S2F1	0.235262	0.144397	0.110395	0.270022
Eosinophils (relative)	Blood Cell Counts	Beta.normal-N4H5S2	0.235717	0.154167	0.135011	0.270022
Eosinophils (relative)	Blood Cell Counts	Gamma.MISS-N4H5S1F1	0.219076	0.143501	0.134005	0.270022
Eosinophils (relative)	Blood Cell Counts	Beta.normal-N4H5S1	-0.178415	0.161515	0.276646	0.442634
Eosinophils (relative)	Blood Cell Counts	Gamma.MISS-N4H5S1	-0.0653509	0.153474	0.672321	0.886277
Eosinophils (relative)	Blood Cell Counts	Gamma.MISS-N4H5	-0.022781	0.143365	0.874473	0.886277
Eosinophils (relative)	Blood Cell Counts	Gamma.MISS-N4H5S2	0.0217209	0.150998	0.886277	0.886277
Erythroctytes	Blood Cell Counts	Gamma.MISS-N4H5	-0.346546	0.174186	0.0528821	0.211528
Erythroctytes	Blood Cell Counts	Gamma.MISS-N4H5S1F1	-0.241653	0.183141	0.19383	0.51688
Erythroctytes	Blood Cell Counts	Gamma.MISS-N4H5S2	0.160003	0.189999	0.404273	0.808545
Erythroctytes	Blood Cell Counts	Gamma.MISS-N4H5S1	-0.107529	0.194344	0.582865	0.821606
Erythroctytes	Blood Cell Counts	Beta.normal-N4H5S1	-0.109238	0.216047	0.616204	0.821606
Erythroctytes	Blood Cell Counts	Beta.normal-N4H5S2	0.062728	0.209773	0.766638	0.876158
Erythroctytes	Blood Cell Counts	Gamma.MISS-N4H5S2F1	-0.0074218	0.188547	0.968779	0.968779
Glucose	Biochemical Parameters and BMI	Gamma.MISS-N4H5S2	0.221679	0.0759555	0.00400788	0.0160315
Glucose	Biochemical Parameters and BMI	Gamma.MISS-N4H5S1	-0.162668	0.0776929	0.037813	0.100835
Glucose	Biochemical Parameters and BMI	Gamma.MISS-N4H5S2F1	0.143017	0.0790453	0.0722239	0.137687
Glucose	Biochemical Parameters and BMI	Beta.normal-N4H5S2	0.148268	0.0902758	0.103266	0.137687
Glucose	Biochemical Parameters and BMI	Gamma.MISS-N4H5S1F1	0.135941	0.0789288	0.0868848	0.137687
Glucose	Biochemical Parameters and BMI	Beta.normal-N4H5S1	-0.119743	0.0916522	0.194014	0.22173
Glucose	Biochemical Parameters and BMI	Gamma.MISS-N4H5	-0.0812859	0.0778832	0.298157	0.298157
Hemoglobin	Blood Cell Counts	Gamma.MISS-N4H5	-0.149628	0.0944783	0.115166	0.210066
Hemoglobin	Blood Cell Counts	Beta.normal-N4H5S1	-0.183024	0.118558	0.125371	0.210066
Hemoglobin	Blood Cell Counts	Beta.normal-N4H5S2	0.177174	0.117384	0.133929	0.210066
Hemoglobin	Blood Cell Counts	Gamma.MISS-N4H5S1F1	-0.136737	0.0963086	0.15755	0.210066
Hemoglobin	Blood Cell Counts	Gamma.MISS-N4H5S2	0.178166	0.0951938	0.0630193	0.210066
Hemoglobin	Blood Cell Counts	Gamma.MISS-N4H5S1	-0.0811704	0.0969885	0.403848	0.46154
Hemoglobin	Blood Cell Counts	Gamma.MISS-N4H5S2F1	-0.0319838	0.0970427	0.74213	0.74213
HDL Cholesterol	Biochemical Parameters and BMI	Beta.normal-N4H5S2	-0.388435	0.150757	0.0143557	0.048076
HDL Cholesterol	Biochemical Parameters and BMI	Beta.normal-N4H5S1	0.376413	0.151682	0.0180285	0.048076
HDL Cholesterol	Biochemical Parameters and BMI	Gamma.MISS-N4H5S2	-0.295277	0.142491	0.0442725	0.088545
HDL Cholesterol	Biochemical Parameters and BMI	Gamma.MISS-N4H5S1	0.271965	0.147652	0.0723885	0.115822
HDL Cholesterol	Biochemical Parameters and BMI	Gamma.MISS-N4H5S1F1	-0.186912	0.144937	0.204082	0.272109
HDL Cholesterol	Biochemical Parameters and BMI	Gamma.MISS-N4H5S2F1	-0.158594	0.147434	0.288062	0.329213
HDL Cholesterol	Biochemical Parameters and BMI	Gamma.MISS-N4H5	0.139832	0.14205	0.330432	0.330432
Hematocrit	Erythrocyte Indices	Gamma.MISS-N4H5	-0.458667	0.163142	0.00733792	0.0293517
Hematocrit	Erythrocyte Indices	Gamma.MISS-N4H5S2	0.272231	0.182046	0.141951	0.378535
Hematocrit	Erythrocyte Indices	Beta.normal-N4H5S1	-0.216651	0.21281	0.315446	0.577108
Hematocrit	Erythrocyte Indices	Gamma.MISS-N4H5S1	-0.17384	0.188204	0.360692	0.577108
Hematocrit	Erythrocyte Indices	Beta.normal-N4H5S2	0.120135	0.20814	0.567407	0.652895
Hematocrit	Erythrocyte Indices	Gamma.MISS-N4H5S1F1	-0.103406	0.181274	0.571283	0.652895
Hematocrit	Erythrocyte Indices	Gamma.MISS-N4H5S2F1	0.0605226	0.183491	0.743087	0.743087
Potassium	Biochemical Parameters and BMI	Gamma.MISS-N4H5S1F1	0.15601	0.0916846	0.0914657	0.365863
Potassium	Biochemical Parameters and BMI	Gamma.MISS-N4H5S1	-0.0426307	0.0920419	0.644098	0.820532
Potassium	Biochemical Parameters and BMI	Beta.normal-N4H5S2	0.0404093	0.111466	0.717966	0.820532
Potassium	Biochemical Parameters and BMI	Gamma.MISS-N4H5	-0.0807155	0.0928413	0.386398	0.820532
Potassium	Biochemical Parameters and BMI	Gamma.MISS-N4H5S2F1	0.0413501	0.0929884	0.657365	0.820532
Potassium	Biochemical Parameters and BMI	Beta.normal-N4H5S1	-0.0498882	0.111789	0.65667	0.820532
Potassium	Biochemical Parameters and BMI	Gamma.MISS-N4H5S2	0.0138812	0.0913563	0.879489	0.879489
LDL Cholesterol	Biochemical Parameters and BMI	Gamma.MISS-N4H5S1F1	-0.103954	0.0784951	0.187256	0.374512
LDL Cholesterol	Biochemical Parameters and BMI	Beta.normal-N4H5S1	-0.125278	0.0895035	0.164318	0.374512
LDL Cholesterol	Biochemical Parameters and BMI	Beta.normal-N4H5S2	0.121522	0.0893512	0.176497	0.374512
LDL Cholesterol	Biochemical Parameters and BMI	Gamma.MISS-N4H5S1	-0.0627317	0.0790007	0.42832	0.685311
LDL Cholesterol	Biochemical Parameters and BMI	Gamma.MISS-N4H5S2	0.0481981	0.078176	0.538408	0.717877
LDL Cholesterol	Biochemical Parameters and BMI	Gamma.MISS-N4H5S2F1	-0.0294981	0.0791796	0.709973	0.811398
LDL Cholesterol	Biochemical Parameters and BMI	Gamma.MISS-N4H5	0.0184144	0.0777991	0.813196	0.813196
Leukocytes	Blood Cell Counts	Gamma.MISS-N4H5S2	-0.102675	0.144306	0.480526	0.921628
Leukocytes	Blood Cell Counts	Gamma.MISS-N4H5S1F1	0.0794366	0.140993	0.576017	0.921628
Leukocytes	Blood Cell Counts	Gamma.MISS-N4H5S1	0.113212	0.146793	0.444689	0.921628
Leukocytes	Blood Cell Counts	Beta.normal-N4H5S2	-0.0930991	0.152414	0.545148	0.921628
Leukocytes	Blood Cell Counts	Beta.normal-N4H5S1	0.0456173	0.157964	0.774404	0.987208
Leukocytes	Blood Cell Counts	Gamma.MISS-N4H5S2F1	0.00230392	0.14288	0.987208	0.987208
Leukocytes	Blood Cell Counts	Gamma.MISS-N4H5	0.0205818	0.13777	0.881926	0.987208
Lymphocytes (relative)	Blood Cell Counts	Gamma.MISS-N4H5S2	0.119874	0.149228	0.426124	0.711525
Lymphocytes (relative)	Blood Cell Counts	Gamma.MISS-N4H5	-0.074832	0.14228	0.601566	0.711525
Lymphocytes (relative)	Blood Cell Counts	Gamma.MISS-N4H5S1F1	0.117208	0.145486	0.42479	0.711525
Lymphocytes (relative)	Blood Cell Counts	Gamma.MISS-N4H5S1	-0.0972364	0.152358	0.526644	0.711525
Lymphocytes (relative)	Blood Cell Counts	Beta.normal-N4H5S1	-0.110452	0.157682	0.488134	0.711525
Lymphocytes (relative)	Blood Cell Counts	Beta.normal-N4H5S2	0.0760903	0.153264	0.622584	0.711525
Lymphocytes (relative)	Blood Cell Counts	Gamma.MISS-N4H5S2F1	0.0287099	0.147921	0.846999	0.846999
Large Unstained Cells (relative)	Blood Cell Counts	Beta.normal-N4H5S1	-0.179256	0.166458	0.288898	0.502182
Large Unstained Cells (relative)	Blood Cell Counts	Gamma.MISS-N4H5	-0.141376	0.139733	0.317314	0.502182
Large Unstained Cells (relative)	Blood Cell Counts	Gamma.MISS-N4H5S2	0.201558	0.146968	0.177352	0.502182
Large Unstained Cells (relative)	Blood Cell Counts	Gamma.MISS-N4H5S1	-0.190698	0.150062	0.210633	0.502182
Large Unstained Cells (relative)	Blood Cell Counts	Gamma.MISS-N4H5S1F1	0.113334	0.145219	0.439409	0.502182
Large Unstained Cells (relative)	Blood Cell Counts	Beta.normal-N4H5S2	0.129239	0.162448	0.431644	0.502182
Large Unstained Cells (relative)	Blood Cell Counts	Gamma.MISS-N4H5S2F1	0.0326682	0.14735	0.825594	0.825594
Mean Corpuscular Hemoglobin	Erythrocyte Indices	Gamma.MISS-N4H5S1F1	0.34632	0.136059	0.0144969	0.0579875
Mean Corpuscular Hemoglobin	Erythrocyte Indices	Gamma.MISS-N4H5S2F1	0.185845	0.144462	0.205009	0.300437
Mean Corpuscular Hemoglobin	Erythrocyte Indices	Gamma.MISS-N4H5S2	0.222974	0.145645	0.132943	0.300437
Mean Corpuscular Hemoglobin	Erythrocyte Indices	Beta.normal-N4H5S2	0.198928	0.161252	0.225328	0.300437
Mean Corpuscular Hemoglobin	Erythrocyte Indices	Gamma.MISS-N4H5S1	-0.214825	0.148716	0.155673	0.300437
Mean Corpuscular Hemoglobin	Erythrocyte Indices	Beta.normal-N4H5S1	-0.182312	0.167201	0.282792	0.323191
Mean Corpuscular Hemoglobin	Erythrocyte Indices	Gamma.MISS-N4H5	-0.111897	0.140919	0.431429	0.431429
Mean Corpuscular Hemoglobin Concentration	Erythrocyte Indices	Beta.normal-N4H5S2	0.388484	0.17438	0.0322325	0.0990743
Mean Corpuscular Hemoglobin Concentration	Erythrocyte Indices	Gamma.MISS-N4H5S1F1	0.32849	0.159809	0.0457932	0.0990743
Mean Corpuscular Hemoglobin Concentration	Erythrocyte Indices	Gamma.MISS-N4H5S1	-0.337596	0.167156	0.0495372	0.0990743
Mean Corpuscular Hemoglobin Concentration	Erythrocyte Indices	Gamma.MISS-N4H5S2	0.285215	0.166127	0.0930397	0.129182
Mean Corpuscular Hemoglobin Concentration	Erythrocyte Indices	Beta.normal-N4H5S1	-0.314852	0.184707	0.0968863	0.129182
Mean Corpuscular Hemoglobin Concentration	Erythrocyte Indices	Gamma.MISS-N4H5S2F1	0.256517	0.164452	0.125964	0.143959
Mean Corpuscular Hemoglobin Concentration	Erythrocyte Indices	Gamma.MISS-N4H5	-0.0594837	0.162688	0.716393	0.716393
Mean Corpuscular Volume	Erythrocyte Indices	Gamma.MISS-N4H5S1F1	0.233611	0.139137	0.100242	0.400967
Mean Corpuscular Volume	Erythrocyte Indices	Gamma.MISS-N4H5S2F1	0.0903769	0.144283	0.534298	0.887678
Mean Corpuscular Volume	Erythrocyte Indices	Beta.normal-N4H5S1	-0.0229771	0.161529	0.887678	0.887678
Mean Corpuscular Volume	Erythrocyte Indices	Gamma.MISS-N4H5	-0.0998527	0.138963	0.476214	0.887678
Mean Corpuscular Volume	Erythrocyte Indices	Gamma.MISS-N4H5S1	-0.0411488	0.149768	0.784794	0.887678
Mean Corpuscular Volume	Erythrocyte Indices	Gamma.MISS-N4H5S2	0.0765406	0.146758	0.604603	0.887678
Mean Corpuscular Volume	Erythrocyte Indices	Beta.normal-N4H5S2	-0.037795	0.156395	0.810411	0.887678
Monocytes (relative)	Blood Cell Counts	Beta.normal-N4H5S1	-0.236509	0.163131	0.155768	0.623071
Monocytes (relative)	Blood Cell Counts	Beta.normal-N4H5S2	0.183194	0.159685	0.258858	0.690288
Monocytes (relative)	Blood Cell Counts	Gamma.MISS-N4H5S1F1	0.122749	0.145958	0.4049	0.8098
Monocytes (relative)	Blood Cell Counts	Gamma.MISS-N4H5S2	0.0206437	0.150872	0.89179	0.968743
Monocytes (relative)	Blood Cell Counts	Gamma.MISS-N4H5	-0.0433352	0.143134	0.763499	0.968743
Monocytes (relative)	Blood Cell Counts	Gamma.MISS-N4H5S1	-0.00605532	0.153655	0.968743	0.968743
Monocytes (relative)	Blood Cell Counts	Gamma.MISS-N4H5S2F1	-0.0187975	0.148534	0.89987	0.968743
Mean Platelet Volume	Erythrocyte Indices	Gamma.MISS-N4H5	-0.237357	0.13328	0.0818339	0.327336
Mean Platelet Volume	Erythrocyte Indices	Gamma.MISS-N4H5S2F1	-0.184263	0.140361	0.196063	0.522834
Mean Platelet Volume	Erythrocyte Indices	Gamma.MISS-N4H5S2	-0.0584681	0.145072	0.68888	0.859913
Mean Platelet Volume	Erythrocyte Indices	Gamma.MISS-N4H5S1F1	-0.0475666	0.14152	0.738383	0.859913
Mean Platelet Volume	Erythrocyte Indices	Beta.normal-N4H5S2	0.0491326	0.154571	0.752424	0.859913
Mean Platelet Volume	Erythrocyte Indices	Gamma.MISS-N4H5S1	0.097351	0.147262	0.512012	0.859913
Mean Platelet Volume	Erythrocyte Indices	Beta.normal-N4H5S1	0.00836954	0.159778	0.958514	0.958514
Neutrophils (relative)	Blood Cell Counts	Beta.normal-N4H5S1	0.11875	0.157993	0.457167	0.860905
Neutrophils (relative)	Blood Cell Counts	Gamma.MISS-N4H5S1F1	-0.135357	0.142485	0.347314	0.860905
Neutrophils (relative)	Blood Cell Counts	Beta.normal-N4H5S2	-0.0823952	0.153636	0.595048	0.860905
Neutrophils (relative)	Blood Cell Counts	Gamma.MISS-N4H5	0.0647388	0.139839	0.645679	0.860905
Neutrophils (relative)	Blood Cell Counts	Gamma.MISS-N4H5S2	-0.0685199	0.147273	0.644041	0.860905
Neutrophils (relative)	Blood Cell Counts	Gamma.MISS-N4H5S1	0.0427015	0.150191	0.777502	0.888574
Neutrophils (relative)	Blood Cell Counts	Gamma.MISS-N4H5S2F1	-0.0149793	0.145325	0.918372	0.918372
Red Cell Distribution Width	Erythrocyte Indices	Gamma.MISS-N4H5S1	0.129944	0.166641	0.439694	0.897533
Red Cell Distribution Width	Erythrocyte Indices	Gamma.MISS-N4H5	-0.0202616	0.15643	0.897533	0.897533
Red Cell Distribution Width	Erythrocyte Indices	Beta.normal-N4H5S1	0.11833	0.192354	0.542314	0.897533
Red Cell Distribution Width	Erythrocyte Indices	Gamma.MISS-N4H5S2F1	-0.05861	0.161983	0.719212	0.897533
Red Cell Distribution Width	Erythrocyte Indices	Gamma.MISS-N4H5S2	-0.0814155	0.164324	0.622743	0.897533
Red Cell Distribution Width	Erythrocyte Indices	Gamma.MISS-N4H5S1F1	0.037373	0.160558	0.81702	0.897533
Red Cell Distribution Width	Erythrocyte Indices	Beta.normal-N4H5S2	-0.120677	0.186232	0.521103	0.897533
Thrombocytes	Blood Cell Counts	Gamma.MISS-N4H5	0.139186	0.139298	0.323165	0.948154
Thrombocytes	Blood Cell Counts	Beta.normal-N4H5S2	0.0105404	0.160971	0.948154	0.948154
Thrombocytes	Blood Cell Counts	Gamma.MISS-N4H5S2F1	0.080494	0.145554	0.58305	0.948154
Thrombocytes	Blood Cell Counts	Gamma.MISS-N4H5S2	-0.0552286	0.148129	0.711056	0.948154
Thrombocytes	Blood Cell Counts	Gamma.MISS-N4H5S1F1	0.031781	0.144569	0.827018	0.948154
Thrombocytes	Blood Cell Counts	Gamma.MISS-N4H5S1	0.0908904	0.150447	0.548856	0.948154
Thrombocytes	Blood Cell Counts	Beta.normal-N4H5S1	-0.016504	0.166155	0.921428	0.948154
Triglycerides	Biochemical Parameters and BMI	Gamma.MISS-N4H5S2	0.37857	0.0752212	1.31038e-06	5.24152e-06
Triglycerides	Biochemical Parameters and BMI	Gamma.MISS-N4H5S1	-0.371289	0.0760927	2.60443e-06	6.94515e-06
Triglycerides	Biochemical Parameters and BMI	Beta.normal-N4H5S1	-0.355647	0.0879968	9.86972e-05	0.000197394
Triglycerides	Biochemical Parameters and BMI	Beta.normal-N4H5S2	0.347103	0.088272	0.000147588	0.000236141
Triglycerides	Biochemical Parameters and BMI	Gamma.MISS-N4H5S2F1	0.187449	0.0790055	0.0188815	0.0251753
Triglycerides	Biochemical Parameters and BMI	Gamma.MISS-N4H5S1F1	0.134916	0.0800408	0.0938737	0.107284
Triglycerides	Biochemical Parameters and BMI	Gamma.MISS-N4H5	-0.0539937	0.0792589	0.496735	0.496735
Urea	Biochemical Parameters and BMI	Beta.normal-N4H5S2	0.0776269	0.164324	0.639573	0.896647
Urea	Biochemical Parameters and BMI	Gamma.MISS-N4H5S2	0.0311658	0.158437	0.844983	0.896647
Urea	Biochemical Parameters and BMI	Gamma.MISS-N4H5S1	-0.0210811	0.161332	0.896647	0.896647
Urea	Biochemical Parameters and BMI	Beta.normal-N4H5S1	-0.0963702	0.169379	0.573016	0.896647
Urea	Biochemical Parameters and BMI	Gamma.MISS-N4H5	0.062889	0.14895	0.674971	0.896647
Urea	Biochemical Parameters and BMI	Gamma.MISS-N4H5S2F1	0.039293	0.155528	0.801748	0.896647
Urea	Biochemical Parameters and BMI	Gamma.MISS-N4H5S1F1	0.0302941	0.154317	0.845292	0.896647
